# Supplementary material for: Student Perceptions of Preparation and Competency Development During Extramural Clinical Rotations in Germany: An Online Survey
Source: Vet Sci. 2026 Jun 30;13(7):642. doi: 10.3390/vetsci13070642 (PMC13431602; doi:10.3390/vetsci13070642)
Supplement: Supplementary file 1 [file vetsci-13-00642-s001.zip]

Archive with 5 entries (5 files):
- .DS_Store
- Logbook_english.xlsx
- Questionnaire_english.pdf
- Questionnaire_german.pdf
- s3_supplementary-tables-and-figures.pdf
