# Supplementary material for: Student Perceptions of Preparation and Competency Development During Extramural Clinical Rotations in Germany: An Online Survey
Source: Vet Sci. 2026 Jun 30;13(7):642. doi: 10.3390/vetsci13070642 (PMC13431602; doi:10.3390/vetsci13070642)
Supplement: Supplementary file 1 [file vetsci-13-00642-s001.zip › Logbook_english.xlsx]

## Sheet: Tabelle1
ID	last_page	G01Q01	G01Q02	G02Q03_SQ01	G02Q03_SQ02	G02Q03_SQ03	G02Q03_SG04	G02Q03_SQ05	G02Q03_SQ06	G02Q03_SQ07	G02Q03_SQ08	nur_kleintiere2	nur_kleintiere	nur_nutztiere	kleintiere_75	pferde_75	nutztiere_75	Tierarten_75	G02Q04_SQ01	G02Q04_SQ02	G02Q04_SQ03	G02Q04_SQ04	G02Q04_SQ05	G02Q04_SQ06	G02Q04_SQ07	G02Q04_SQ08	G02Q04_SQ09	G02Q04_SQ10	G02Q04_SQ11	G02Q04_SQ12	G02Q04_SQ13	G02Q04_SQ14	G02Q04_SQ15	G02Q04_SQ16	G02Q04_SQ17	Freitext_Sympathie	Freitext_Vergütung	Freitext_praktischeeAusbildung	G02Q05_SQ01	G02Q05_SQ02	G02Q05_SQ03	G02Q05_SQ04	G02Q05_SQ05	G02Q05_SQ06	G02Q05_SQ07	G02Q05_SQ08	G02Q05_SQ09	G02Q05_SQ10	G02Q05_SQ11
443	2	1	4	80	20	0	0	0	0	0	0	1	1	0	1	0	0	1	2	5	1	4	5	3	1	1	2	2	5	1	2	1	1	1	5	1			2	2	1	5	3	3	5	2	1	3	2
381	2	2	2	60	10	0	5	5	0	0	20	0	0	0	0	0	0	4	5	5	4	3	5	1	5	1	4	5	3	5	5	5	5	2	5				4	5	3	5	5	5	5	4	3	5	4
32	2	3	3	65	5	0	30	0	0	0	0	0	0	0	0	0	0	4	2	4	2	3	4	1	5	2	3	4	5	4	5	3	2	4	5				3	3	2	4	2	3		3	2	3	3
18	3	1	2	60	15	5	0	15	5	0	0	0	0	0	1	0	0	1	2	2	2	2	1	1	1	1	2	4	5	3	5	1	3	1	3				2	1	1	2	2	4		3	3	1	1
297	3	5	3	70	10	0	20	0	0	0	0	0	0	0	1	0	0	1	2	3	2	1	5	3	2	3	1	5	5	2	2	1	2	1	5				3	2	2	4	2	4	1	2	4	2	2
440	3	1	4	50	0	50	0	0	0	0	0	1	0	0	1	0	0	1	2	1	1	2	1	3	1	1	2	2	1	2	1	1	2	2	4				3	1	1	4	5	4	2	2	1	1	1
91	3	5	2	50	5	5	5	25	10	0	0	0	0	0	0	0	0	4	4	5	2	3	1	5	1	1	3	5	5	3	2	1	5	1	5				3	4	1		4	4	2	1	1	1	3
407	3	5	3	65	5	0	5	15	0	5	5	0	0	0	0	0	0	4	3	4	1	1	1	5	1	1	3	2		5	2	1	2	1	5				2	5	1	1	2	2			2	1	2
295	3	4	4	50	10	0	5	30	5	0	0	0	0	0	0	0	0	4	5	1	3	1	1	5	1	1	5	3	5	5	5	3	5	1	5				3	1	1	1	5	5		3	2	1	4
153	3	5	4	50	5	5	0	40	0	0	0	0	0	0	0	0	0	4	2	5	2	3	1	3	3	5	5	5	1	4	2	3	3	1	5				2	5	1	3	5	1	1	3	1	1	3
141	3	4	2	10	0	0	70	20	0	0	0	0	0	0	0	0	0	4	4	5	2	5	5	1	5	1	5	5	5	4	5	4	5	1	5				5	5	5	5	5	5	3	4	4	3	4
162	3	4	3	20	0	0	45	30	0	5	0	0	0	0	0	0	0	4	5	5	3	1	4	4	3	3	5	5	5	4	3	2	2	1	5				4	3	3	4	5	5		2	2	2	1
96	3	3	4	5	0	0	95	0	0	0	0	0	0	0	0	1	0	2	2	4	2	2	3	1	1	3	4	4	2	2	5	3	2	1	3	1			2	1	3	5	5	3	4	3	3	4	1
351	3	3	4	10	0	0	0	80	10	0	0	0	0	0	0	0	1	3	5	5	1	2	2	2	2	2	5	5	3	3	3	2	2	1	5				4	3	1	2	5	4	4	3	3	1	3
205	3	5	4	30	0	0	5	65	0	0	0	0	0	0	0	0	0	4	5	4	2	2	3	5	3	1	4	3	5	5	3	3	4	2	5				2	3	1	3	5	3		4	1	2	3
186	3	2	4	50	0	0	0	0	0	0	50	0	0	0	0	0	0	4	2	4	3	2	1	2	5	5	3	2	5	4	4	2	1	1	2				1	1	1	3	3	2	5	3	2	1	1
306	3	3	4	0	0	0	10	90	0	0	0	0	0	0	0	0	1	3	3	3	2	1	2	5	5	2	4	3	5	1	1	1	1	1	5	1			4	4	2	3	5	4		1	1	1	2
274	3	2	4	85	15	0	0	0	0	0	0	1	1	0	1	0	0	1	3	5	4	2	1	2	1	1	4	5		2	4	4	4	2		1			4	3	5	4	4	4	4	3	2	5	1
356	3	2	4	80	20	0	0	0	0	0	0	1	1	0	1	0	0	1	4	4	2	1	5	1	1	1	4	4	1	2	2	3	3	2	4				3	3	1	4	5	4	1	2	1	4	4
349	3	4	4	100	0	0	0	0	0	0	0	1	1	0	1	0	0	1	2	3	4	1	1	5	5	2	3	5	1	2	2	3		1	2				2	1	2	1	1	5	1	1	1	3	2
326	3	2	4	100	0	0	0	0	0	0	0	1	1	0	1	0	0	1	2	5	1	2	1	1	5	2	1	3	5	2	2	1	1	1	3				3	3	3	2	5	5	5	3	2	3	1
292	3	3	4	100	0	0	0	0	0	0	0	1	1	0	1	0	0	1	2	4	2	1	3	3	3	2	2	2	5	1		2	5	1	5				2	1	1	3	3	4		1	1	2	1
249	3	3	3	100	0	0	0	0	0	0	0	1	1	0	1	0	0	1	5	5	1	1	5	5	5	5	3	3	1	5	5	1	5	1	5
40	3	3	4	100	0	0	0	0	0	0	0	1	1	0	1	0	0	1	2	3	1	1	2	5	2	1	2	4		1	4	1	2	1					2	1	2	3	3	5		2	5	2	1
491	3	3	4	60	20	10	10	0	0	0	0	0	0	0	1	0	0	1	2	4	2	1	5	2	2	3	3	4	5	3	2	2	3	1	2				4	2	1	5	4	5		4	1	3	4
391	3	3	4	80	10	10	0	0	0	0	0	1	0	0	1	0	0	1	2	3	2	1	1	5	5	3	2	4	5	2	4	3	1	1	3				3	2	2	1	2	5		2	2	3	1
191	3	3	4	80	10	10	0	0	0	0	0	1	0	0	1	0	0	1	2	3	2	1	1	5	5	3	2	5	5	3	3	2	1	2	5				3	3	2	1		4	3	1	3	4	1
92	3	5	2	70	20	0	5	5	0	0	0	0	0	0	1	0	0	1	3	4	4	2	3	4	5	1	2	2	5	1	1	1	1	1	2				3	4	4	5	4	3	4	1	2	2	1
73	3	1	4	45	20	15	5	10	5	0	0	0	0	0	1	0	0	1	1	1	1	2	4	1	2	2	2	4	5	1	1	1	1	2	3				4	2	2	5	2	5	5	5	1	2	1
43	3	3	4	80	10	10	0	0	0	0	0	1	0	0	1	0	0	1	3	3	2	3	2	3	2	2	2	2	4	2	3	2	4	2	4				2	2	1	3	4	5	4	3	5	3	2
39	3	3	4	80	15	5	0	0	0	0	0	1	0	0	1	0	0	1	4	3	3	1	5	1	1	1	4	3	4	2	2	2	5	1	5				4	5	1	5	5	4	5	4	2	2	4
20	3	1	2	20	40	40	0	0	0	0	0	1	0	0	1	0	0	1	3	4	3	1		1		2	5	5	5	5	1	2	3	1					4	4	1		5	4		5	1	1	2
9	3	1	3	80	10	10	0	0	0	0	0	1	0	0	1	0	0	1	4	3	2	2	3	1	3	1	2	3		3	2	2	2	1					5	1	1	5	1	1	1	1	1	5	1
462	3	1	4	80	0	0	20	0	0	0	0	0	0	0	1	0	0	1	1	2	2	3	3	1	3	1	1	1	5	3	1	1	2	2	2				2	1	3	5	4	4	5	4	3	4	2
197	3	1	4	50	0	25	25	0	0	0	0	0	0	0	1	0	0	1	5	5	3	2	1	5	5	1	3	3	3	2	2	2	2	2					3	4	1	5	5	5	5	5	2	2	1
140	3	4	3	45	5	0	50	0	0	0	0	0	0	0	0	0	0	4	3	5	5	3	1	3	1	1	3	5	5	5	5	4	5	1	5				3	2	4	4	4	5	3	1	1	2	1
42	3	3	4	0	0	0	75	25	0	0	0	0	0	0	0	1	0	2	3	5	2	1	2	3	2	1	3	3	5	3	4	3	2	1	2				3	5	2	5	4	4		2	3	1	3
76	3	1	4	45	10	0	0	30	10	5	0	0	0	0	0	0	0	4	3	4	2	1	1	5	1	2	3	4		3	3	2	3	2				1	3	1	1	2	4	5		4	1	1	2
392	3	5	4	50	10	0	0	0	0	0	40	0	0	0	0	0	0	4	3	5	2	1	2	5	3	1	3	3	2	2	2	2	2	1	1				3	3	3	3	5	5	5	3	1	3	1
213	3	1	4	5	5	0	80	10	0	0	0	0	0	0	0	1	0	2	2	5	1	3	5	2	1	2	5	5	5	1	1	2	2	1	2				2	5	2	5	5	5	5	2	2	1	2
192	3	5	4	60	5	5	10	20	0	0	0	0	0	0	0	0	0	4	1	3	1	2	1	5	1	1	2	2	5	4	1	1	2	3	5				3	4	1	3	3	3		5	1	1	2
132	3	4	2	35	35	0	0	30	0	0	0	0	0	0	0	0	0	4	1	5	3	1	1	5	5	5	2	2	5	2	1	2	5	1	5				4	4	1	3	3	3		1	1	1	2
494	3	3	3	50	0	0	0	50	0	0	0	0	0	0	0	0	0	4	5	4	2	3	2	4	3	3	5	5	5	5	5	4	5	4	5	1		1	5	4	2	4	3	4		4	3	3
479	3	3	4	10	0	0	40	50	0	0	0	0	0	0	0	0	0	4	4		4	2	1	5	2	1	4	5	5	5	3	3	2	1	5				4	2	2	1	4	4		4	1	2	2
461	3	5	3	40	0	0	60	0	0	0	0	0	0	0	0	0	0	4	5	4	2	1	2	3	2	3	2	3	5	5	5	5	5	4	4				3	2	3	1	3	3	2	5	1	5	2
379	3	4	3	40	0	0	30	30	0	0	0	0	0	0	0	0	0	4	2	5	4	1	1	5	3	1	5	5	5	5	3	5	5	3	5				3	5	4	2	4	4		4	1	4	3
332	3	4	3	15	0	0	15	70	0	0	0	0	0	0	0	0	0	4	4	4	2	1	1	5	3	1	4	3	3	4	4	3	4	1	5				2	4	2	1	5	3	5	3	5	4	3
330	3	1	4	20	0	0	60	20	0	0	0	0	0	0	0	0	0	4	3	2	2	1	2	2	2	1	2	1	5	1	1	1	2	1	2				3	2	4	3	5	3	5	4	2	3	4
318	3	1	4	10	0	0	90	0	0	0	0	0	0	0	0	1	0	2	3	5	2	3	4	1	1	1	4	3	5	1	1	2	1	1	1				2	3	1	5	5	4	5	2	1	1	1
316	3	5	3	40	0	0	0	10	0	0	50	0	0	0	0	0	0	4	1	1	1	1	2	5	2	1	2	1	2	1	1	2		2	1				4	4	3	5	5	4		5	3	5	3
201	3	3	3	30	0	0	0	60	0	10	0	0	0	0	0	0	0	4	2	3	2	3	1	1	1	1	2	2	5	5	5	3	3	2	5				3	3	3	3	3	3		5	2	2
173	3	2	4	50	0	0	0	15	35	0	0	0	0	0	0	0	0	4	5	5	2	3	1	2	4	1	3	5	5	4	5	4	4	1	5				3	4	3	1	3	5		2	1	4	2
158	3	4	4	35	0	5	45	15	0	0	0	0	0	0	0	0	0	4	4	5	4	1	2	3	1	1	3	5		5	5	5	5	1	5				3	3	1	3	3	4		4	5		2
95	3	5	2	60	0	0	0	40	0	0	0	0	0	0	0	0	0	4	3	4	2	2	1	1	1	1	3	2	1	1	2	3	3	2	2				4	4	4	5	5	4	2	2		3
67	3	1	4	0	0	0	100	0	0	0	0	0	0	0	0	1	0	2	3	5	4	2	3	5	4	4	5	4	5	5	5	5	2	1	3				4	4	4	3	5	4		4	2	2	2
172	3	3	4	0	0	0	100	0	0	0	0	0	0	0	0	1	0	2	4	4	3	2	3	3	3	4	4		5	4	4	4	1	1	5				5	4	3	5	5	5		3		4	3
243	3	2	2	0	0	0	25	50	25	0	0	0	0	0	0	0	1	3	4	4	3	1	4	5	3	1	5	5	5	5	4	3	4	1					2	2	2	2	5	5	5	3	1	2	3
354	3	5	2	100	0	0	0	0	0	0	0	1	1	0	1	0	0	1	2	1	1	2	5	3	5	3	3	5	2	5	5	3	5	1	5				3	1	1	3	3	3	3	3	1	3	3
320	3	5	4	85	5	5	0	5	0	0	0	0	0	0	1	0	0	1	1	1	1	2	2	5	2	1	1	3	3	1	1	1	2	1	2				3	3	2	5	5	5	4	3	1	2	4
464	3	3	4	100	0	0	0	0	0	0	0	1	1	0	1	0	0	1	5	2	4	3	2	1	5	2	4	4	2	4	4	3	2	1	4				5	3	4	4	4	4	2	4	1	4	2
307	3	4	2	70	30	0	0	0	0	0	0	1	1	0	1	0	0	1	3	5	5	3	1	5	5	1	2	3	5	4	5	3	5	1	5				4	4	1		2	2		3	2	3	2
432	3	5	4	95	5	0	0	0	0	0	0	1	1	0	1	0	0	1	3	4	3	2	3	2	2	1	4	3	5	5	5	4	5	2	4				4	4	3	2	5	3	5	5	4	4	5
171	3	3	4	95	5	0	0	0	0	0	0	1	1	0	1	0	0	1	3	5	2	1	3	1	2	2	2	2	3	1	1	3	4	1	4				4	4	4	5	4	5	5	4	5	3	5
388	3	3	2	100	0	0	0	0	0	0	0	1	1	0	1	0	0	1	1	3	1	1	5	2	5	2	5	5		3	2	3	4	4	2				5	4	2	5	5	5		2	3	5	4
234	3	2	4	100	0	0	0	0	0	0	0	1	1	0	1	0	0	1	3	5	2	2	2	2	1	4	2	2	2	4	2	3	2	3	4				2	3	4	4	2	5	3	4	1	4	2
27	3	1	3	100	0	0	0	0	0	0	0	1	1	0	1	0	0	1	2	1	1	3	4	2	2	1	1	2	2	1	2	1	3	1	3				3	1	3	5	2	4		2	4	2	4
466	3	3	4	5	55	20	0	10	5	0	5	0	0	0	1	0	0	1	3	3	2	3	5	2	5	5	3	3	5	2	1	3	3	1					4	4	4		5	5		3	3	3	3
156	3	5	4	55	25	0	0	20	0	0	0	0	0	0	1	0	0	1	3	2	1	1	1	5	1	1	2	3	5	2	1	2	2	1	2				3	2	2	1	2	4		3	1	1	2
100	3	1	3	80	5	5	0	10	0	0	0	0	0	0	1	0	0	1	2	2	1	3	4	4	5	3	4	3	5	5	3	2	5	2	2				4	3	4	3	4	5	5	3	1	3	1
291	3	5	3	80	0	0	0	20	0	0	0	0	0	0	1	0	0	1	3	2	2	1	2	5	5	2	3	5	5	2	2	1	2	1	5				4	2	2	1	3	5		4	3	1	2
187	3	4	4	25	5	5	5	50	5	5	0	0	0	0	0	0	0	4	4	2	1	1	1	5	5	1	5	5	5	3	2	1	4	2	5	1		1	4	1	3	2	4	3			3	3	5
104	3	1	3	0	0	0	100	0	0	0	0	0	0	0	0	1	0	2	5	5	3	2	1	5	5	1	5	5	2	5	5	1	3	1			1		5	5	3	3	5	5	3	3	1	5	1
137	3	1	3	5	0	0	95	0	0	0	0	0	0	0	0	1	0	2	2	5	2	2	2	2	2	1	3	2		2	2	2	4	1		1			3	4	2	2	4	2		1	2	4
468	3	3	4	25	0	0	75	0	0	0	0	0	0	0	0	1	0	2	3	2	2	4	4	1	4	1	4	4	5	4	4	4	4	2	3				4	1	2	3	4	3	4	2	1	4	3
358	3	2	2	5	0	10	30	55	0	0	0	0	0	0	0	0	0	4	5	5	2	3	3	5	1	2		5	5	5	5	4	5	2	5				5	4	3	4	4	4		1	1	4
299	3	3	3	40	0	0	0	60	0	0	0	0	0	0	0	0	0	4	3	5	2	2	1	4	1	1	2	5	1	5	5	4	5	3	3				4	1	3	5	4	5	4	5	5	5	5
286	3	3	4	60	0	0	0	40	0	0	0	0	0	0	0	0	0	4	3	2	2	3	1	5	5	5	1	5	1	3	3	2	3	3	5				3	2	2	3	1	4	3	3	3	3	2
238	3	2	2	5	0	10	35	50	0	0	0	0	0	0	0	0	0	4	5	5	3	3	3	5	1	3	4	5	5	5	5	4	5	1	5				5	4	3	4	4	5		2	1	4	3
164	3	4	4	30	0	0	0	70	0	0	0	0	0	0	0	0	0	4	4	5	1	1	1	4	1	1	3	1	1	3	5	2	2	1	4				5	3	2	1	3	5	3	3	1	3	2
36	3	3	3	20	0	0	0	60	0	5	15	0	0	0	0	0	0	4	3	3	1	2	1	5	3	1	3	3	5	3	3	1	5	3	3
5	3	3	2	40	0	0	60	0	0	0	0	0	0	0	0	0	0	4	2	5	3	2	5	1	5	1	2	2	5	3	4	2	3	2	5				4	5	4	4	5	4	3	1	2	4	2
184	3	5	4	0	0	0	100	0	0	0	0	0	0	0	0	1	0	2	3	2	2	1	1	3	1	1	1	1	2	3	4	3	3	3	3				4	3	4	5	5	5	5	4	3	4	2
393	3	5	4	30	5	40	0	15	0	0	10	0	0	0	1	0	0	1	5	3	3	1		1	1	2	5	5	3	5	5	4	5	2	5				5	2	3	5	5	5	4	5	1	4	2
152	3	5	4	100	0	0	0	0	0	0	0	1	1	0	1	0	0	1	3	2	2	1	1	1	4	2	3	5		3	3	3	5	2	5				2	1	4	2	1	5		2	1	3	1
493	3	3	3	100	0	0	0	0	0	0	0	1	1	0	1	0	0	1	3	1	2	2	4	5	4	2	3	3	5	3	3	3	2	2	3				4	1	3	3	4	3	4	3	3	3	1
200	3	5	3	100	0	0	0	0	0	0	0	1	1	0	1	0	0	1	5	5	5	2	5	1	3	1	5	5	5	5	5	5	5	5	5				5	3	2	5	3	5	5	5	3	3	1
478	3	3	4	80	10	10	0	0	0	0	0	1	0	0	1	0	0	1	4	2	2	1		3	1	1	5												4	2	4	5	5	4	4	3	2	2	4
59	3	3	4	15	25	60	0	0	0	0	0	1	0	0	1	0	0	1	5	4	4	3	3	3	4	1	3	3	5	4	3	2	5	1	3				5	1	4	5	4	4	5	5	4	5	4
471	3	1	4	85	0	0	0	0	0	0	15	0	0	0	1	0	0	1	2	3	2	2	3	1	3	2	3	3	3	3	3	2	5	1	5				4	1	3	5	5	4	5	5	5	4	3
383	3	5	3	60	10	0	10	20	0	0	0	0	0	0	0	0	0	4	1	1	2	1	3	5	1	2	3	2	5	3	3	2	5	2	5				5	3	3	5	5	5	5	3	5	4
251	3	3	3	10	0	0	90	0	0	0	0	0	0	0	0	1	0	2	2	2	2	1	3	5	3	2			5			3	2	2					3	3	3	5	5	5		4	5	4	2
121	3	4	4	25	0	0	25	50	0	0	0	0	0	0	0	0	0	4	3	4	2	1	2	2	5	3	4	3	5	2	5	2	5	5	5				4	2	3	1	3	3	4	3		2	3
114	3	2	4	20	0	0	60	20	0	0	0	0	0	0	0	0	0	4	5	5	2	1	3	3	1	1	3	3	1	2	2	1	3	1					5	5	4	3	5	4	4	1	1	2	3
377	2	4	3	85	10	5	0	0	0	0	0	1	0	0	1	0	0	1	1	1	1	1	1	5	2	5	5	5		3	3	1	1	1					1	3	1	1	1	1		3	1	1	1
277	1	2	4	100	0	0	0	0	0	0	0	1	1	0	1	0	0	1	1	3	1	3	5	1	1	2	2	2	5	1	1	2	1	1
203	2	5	4	60	10	10	0	20	0	0	0	0	0	0	1	0	0	1	4	5	4	5	5	1	5	1	4	4	5	5	5	4	4	2	5				4	4	4	5	5	5	5	2	1	4	3
488	2	1	4	20	0	0	80	0	0	0	0	0	0	0	0	1	0	2	2	2	1	3	3	5	4	2	3	5	5	1	2	2	2	1	3				2	2	1	5	4	5	5	1	1	1	1
264	2	2	3	35	0	0	65	0	0	0	0	0	0	0	0	0	0	4	3	4	2	2		1		1	3	5	5	3	3	2	1	1					3	5	3	5	5	5	5	3	3	3	1
267	2	5	3	50	0	0	0	45	5	0	0	0	0	0	0	0	0	4	3	5	3	2	5	2	3	2	4		3	5	3	4	4	3	5
29	2	3	2	5	0	0	90	5	0	0	0	0	0	0	0	1	0	2	1	5	1	1	5	5	5	1	5	5	5	3	1	1	1	3	1				3	5	3	5	5	5	5	3	3	5	1
228	2	5	4	0	0	0	25	75	0	0	0	0	0	0	0	0	1	3	3	1	1	1	1	5	3	3	1	5	3	2	3	2	3	1	1				1	1	1	1	1	5	5	1	1	1	3
224	3	4	4	60	30	0	0	0	0	0	10	0	0	0	1	0	0	1	2	2	1	3	2	5	1	2	3	5	2	1	1	1	3	1	3				2	1	2	2	2	5	1	2	1	1	2
404	3	5	4	100	0	0	0	0	0	0	0	1	1	0	1	0	0	1	4	5	2	3	4	2	5	2	5	5	5	4	3	2	5	1	3				4	5	1	5	1	5	5	5	1	1	5
209	3	5	2	90	0	0	0	10	0	0	0	0	0	0	1	0	0	1	5	5	2	2	5	1	5	1	5	5	5	2	2	2	5	1	5			1	1	5	1	5	5	5		1	1	1	2
149	3	4	2	90	10	0	0	0	0	0	0	1	1	0	1	0	0	1	3	2	1	3	1	3	1	1	3	3	5	1	1	1	3	1	4
481	3	3	4	95	5	0	0	0	0	0	0	1	1	0	1	0	0	1	1	5	2	3	1	5		2	2	2	2	1	2	1	1	1	4				2	5	3	3	4	4	4	1	1	1	1
324	3	1	4	80	10	5	0	0	0	0	5	0	0	0	1	0	0	1	4	3	1	5	1	3	1	1	3	4	5	1	1	1	5	1	3				3	1	1	3	3	3	5	2	3	1	3
134	3	4	4	95	5	0	0	0	0	0	0	1	1	0	1	0	0	1	4	5	3	2	5	4	1	2	4	4	5	3	3	2	5	2	5				3	5	3	5	5	5		2	1	4	3
374	3	4	3	80	20	0	0	0	0	0	0	1	1	0	1	0	0	1	4	5	1	3	1	5	1	1	4	4	5	5	5	2	4	3	5				4	3	1	1	5	3	1	3	1	1	3
422	3	5	3	85	15	0	0	0	0	0	0	1	1	0	1	0	0	1	5	5	1	1	5	3	3	1	4	4	1	1	2	1	5	2	5				3	5	1	5	2	5	1	1	1	1	5
257	3	5	3	100	0	0	0	0	0	0	0	1	1	0	1	0	0	1	5	4	3	4	5	5	5	1	3	4	5	3	3	3	3	1	4				4	3	1	5	5	5	3	1	1	1	1
161	3	1	3	85	5	0	5	5	0	0	0	0	0	0	1	0	0	1	3	2	1	2	3	2		1	3	2	2	2	1	1	3	2					2	3	2	5	5	3	4		3	3	4
216	3	3	4	100	0	0	0	0	0	0	0	1	1	0	1	0	0	1			1	1	1	1	1	1				2	2	1	3	1	5				2	5	1	1	4	5		2	2	2
214	3	2	4	80	20	0	0	0	0	0	0	1	1	0	1	0	0	1	3	5	2	5	3	3	5	2	2	5	5	3	5	2	5	1	5				3	4	1	4	3	1	2	2	2	1	4
409	3	5	4	80	20	0	0	0	0	0	0	1	1	0	1	0	0	1	2	5	3	1	2	5	2	1	3	5	5	5	5	3	5	2	5				3	5	1	4	4	5		5	5	3	3
371	3	4	2	95	5	0	0	0	0	0	0	1	1	0	1	0	0	1	2	5	2	1	4	2	2	3	4	3	4	2	2	1	2	1	2				2	2	1	5	5	1	5	2	1	1	3
236	3	2	4	100	0	0	0	0	0	0	0	1	1	0	1	0	0	1	1	4	2	2	2	2	2	3	4	4	4	3	3	3	3	3	2				3	4	3	4	5	4	5	4	2	3	3
35	3	3	2	100	0	0	0	0	0	0	0	1	1	0	1	0	0	1	4	2	2	2	2	4	1	1	4	4		2	2	2	3	1					4	1	2	2	4	4		3		5	2
373	3	4	3	70	5	0	5	20	0	0	0	0	0	0	1	0	0	1	3	4	1	2	5	2	5	1	2	2	4	5	1	1	5	1	5				4	4	1	5	2	2	3	4	1	1	5
336	3	5	4	60	20	0	20	0	0	0	0	0	0	0	1	0	0	1	2	1	1	2	1	4	2	2	3		5	3	1	2	1	1	1				2	1	1	2	4	2	3	2	1	2	1
325	3	5	3	85	10	5	0	0	0	0	0	1	0	0	1	0	0	1	1		2	2	5	1	2	1	2	2		2	3	2	5	1	5				1	2	1	5	2	2		2	1	1	2
223	3	5	4	70	10	0	20	0	0	0	0	0	0	0	1	0	0	1	3	2	1	1	1	5	2	1	3	2	5	4	2	1	2	2	2				3	2	1	2	3	1	2	3	1	2	2
64	3	1	4	70	20	0	0	0	0	0	10	0	0	0	1	0	0	1	4	5	3	3	5	2	2	2	3	4	5	5	5	5	5	1	5				4	3	2	5	4	4		4	1	3	4
436	3	5	4	85	0	0	0	0	15	0	0	0	0	0	1	0	0	1	1	4	1	4	1	5	3	2	1	4	2	1	1	1	1	1	3				1	5	1	1	1	2	1	1	1	1	1
405	3	4	4	75	0	25	0	0	0	0	0	1	0	0	1	0	0	1	3	2	3	1		2		2	2		2	2	2	3	1	1	5				4	1	3	5	5	4	3	2	2	4	1
199	3	5	3	85	0	0	0	15	0	0	0	0	0	0	1	0	0	1	4	4	3	1	2	5		2	3			2	2	2	2	1	5					3	1	5	2	2		2	1	2	1
30	3	3	2	50	0	0	0	40	10	0	0	0	0	0	0	0	0	4			2		5	5	1	1	5	4	5	3	3	3	5	1					3	5	2	4	5	3		3	3	2	1
419	3	5	3	40	0	0	20	40	0	0	0	0	0	0	0	0	0	4	5	5	1	3	5	1	5	1	5	5	5	3	2	2	3	1	3
33	3	1	2	0	0	0	25	65	10	0	0	0	0	0	0	0	1	3	4	3	4	2	1	5	1	1	4	4		3	3	1	3	1	5				3	3	3	1	5	3		5	2	1	2
176	3	5	3	65	0	0	30	5	0	0	0	0	0	0	0	0	0	4	2	3	2	4	3	4	3	3	4	3	4	2	2	3	3	2	4				2	4	1	3	4	4	3	2	3	1	3
427	3	5	3	0	0	0	0	0	50	0	50	0	0	0	0	0	0	4	2	2	1	1	4	2	3	1	3	3	5	1	1	2	4	2	5				4	3	1	5	3	5	5	1	1	5	2
410	3	5	4	0	0	0	100	0	0	0	0	0	0	0	0	1	0	2	2	2	2	2	1	3	3	3	5	3		1	1	1		1					3	2	1	1	5	1		1	3	1	2
78	3	1	4	30	5	0	60	5	0	0	0	0	0	0	0	0	0	4	3	5	1	4	5	2	1	1	4	4	5	3	3	1	5	2	5				5	5	1	5	5	5	5	5	1	1	5
442	3	1	4	30	0	0	70	0	0	0	0	0	0	0	0	0	0	4	3	2	1	1	1	3	1	1	1	2		2	2	2							3	4	1	4	5	3		2	1	2
90	3	5	2	15	0	0	5	75	5	0	0	0	0	0	0	0	1	3	5	5	3	5	5	2	5	2	1	5	5	5	5	1	5	1	5			1	5	5	3	5	5	3	5		2	1	3
296	3	5	3	0	0	0	50	50	0	0	0	0	0	0	0	0	0	4	4	5	3	5	5	1	5	1	3	5	3	2	1	2	5	1					5	5	3	5	3	5	5	4	2	1	5
112	3	2	4	0	0	0	0	100	0	0	0	0	0	1	0	0	1	3	5	2	1	5	2	5	2	3	4	5		5	4	1	5	1	5				5	4	1	2	4	2		1	1	1	1
190	3	4	3	35	0	10	55	0	0	0	0	0	0	0	0	0	0	4	4	4	2	4	2	5	3	1	5	4	5	1	5	4	5	1	5				5	3	2	5	5	5	5	4	2	5	2
384	3	5	4	0	0	0	0	100	0	0	0	0	0	1	0	0	1	3	5	5	1	1	5	3	4	3	5	5	5	2	5	2	3	1	5				5	5	1	5	5	1		1	1	1	1
103	3	1	3	5	0	0	20	65	10	0	0	0	0	0	0	0	1	3	5	5	1	1	3	5	5	5	5	3	5	5	5	3	2	1	5			1	4	5	1	3	5	1		1	3	1	2
347	3	1	4	40	10	0	25	25	0	0	0	0	0	0	0	0	0	4	5	1	4	4	1	2	5	5	5	5	5	5	5	3	3	1	3				2	1	2	4	5	1		5	1	3	3
83	3	5	3	5	0	0	80	15	0	0	0	0	0	0	0	1	0	2	4	4	2	2	3	2	2	2	5	3	5	2	2	2	2	2	3			1	4	4	2	5	5	3	5	2	1	2	1
397	3	5	4	35	0	30	0	35	0	0	0	0	0	0	0	0	0	4	4	4	2	2	4	5	4	3	5	4	5	5	5	3	5	2	5				4	2	2	5	5	5	5	5	3	3	2
300	3	5	4	40	0	15	0	30	0	0	15	0	0	0	0	0	0	4	5	5	2	2	5	3	5	2	5	5	5	5	5	5	5	3	5				5	3	1	5	5	5		5	2	4	3
62	3	1	4	40	5	0	15	40	0	0	0	0	0	0	0	0	0	4	5	5	2	2	4	4	4	4	5	5	5	2	2	2	5	2	5				5	5	2	4	4	4	5	3	2	2	5
360	3	3	2	15	0	0	65	20	0	0	0	0	0	0	0	0	0	4	4	4	2	4	4	1	1	1	5	4	5	3	2	2	4	2	5				5	3	2	4	5	4	5	2	1	2	2
80	3	1	4	40	0	0	35	20	0	5	0	0	0	0	0	0	0	4	5	1	4	5	1	2	1	5	5	5	5	5	5	4	5	5	3				4	1	2	1	5	4		4	1	3	4
55	3	3	4	0	0	0	0	50	50	0	0	0	0	1	0	0	1	3	5	5	1	1	1	5		3	4	3	5	2	5	3	3	2	5				5	5	1	3	5	3		2	3	3	1
25	3	3	3	5	5	0	0	60	20	10	0	0	0	0	0	0	1	3	5	3	2	2	2	5	2	4	3	3	5	5	5	2	5	1	5	1			5	3	2	2	5	4	5	4	1	1	5
85	3	5	3	30	20	0	50	0	0	0	0	0	0	0	0	0	0	4	5	5	2	2	5	2	5	1	2	1	5	5	4	2	5	1	5			1	5	3	1	4	4	3	5	2	2	2	3
170	3	4	3	60	10	0	15	15	0	0	0	0	0	0	0	0	0	4	4	1	2	2	4	1	2	1	3	3	5	2	2	1	4	2	4				4	1	1	5	5	3	3	2	2	2	3
355	3	3	4	0	15	40	45	0	0	0	0	0	0	0	0	0	0	4	5	3	4	2	5	5	4	4	5	5	5	5	5	5	3	1	5				4	1	2	5	5	4	4	3	2	4	2
235	3	2	4	30	0	0	0	70	0	0	0	0	0	0	0	0	0	4	2	3	2	3	2	3	2	3	5	5		3	3	3	5	3		1		1	2	3	1	1	3	3		3	3	1	1
157	3	4	4	30	0	0	0	70	0	0	0	0	0	0	0	0	0	4	3	5	3	3	4	2	5	5	5	5	5	4	5	2	5	3					4	4	1	4	5	5			3	2
227	3	3	3	10	0	0	0	70	0	0	20	0	0	0	0	0	0	4	3	2	3	1	2	5	1	2	4	3	2	1	2	1	2	1	3	1			3	1	3	2	3	2	3	1	2	2	2
211	3	5	4	50	0	0	0	50	0	0	0	0	0	0	0	0	0	4	4	3	1	3	4	2	4	3	5	3	5	2	2	1	5	2	5	1			1	1	1	5	5	5	5	1	1	1	3
352	3	5	2	40	0	0	30	30	0	0	0	0	0	0	0	0	0	4	4	4	2	4	5	2	1	2	5	5	5	3	2	3	3	1	3				3	4	2	5	5	5	3	3	1	4	2
314	3	3	3	5	0	0	0	5	5	0	85	0	0	0	0	0	0	4	2	3	1	2	4	5	2	2	2	2	5	2	2	3	3	1	5				1	1	1	2	3	5	5	4	3	4	1
269	3	5	3	45	0	0	45	10	0	0	0	0	0	0	0	0	0	4	2	1	1	1	3	5	3	2	3	2	3	1	1	1	4	1	2				3	3	2	3	5	2		1	1	2	3
240	3	4	4	30	0	0	70	0	0	0	0	0	0	0	0	0	0	4	4	5	5	5	2	3	1	1	2	2	5	5	5	3	2	2	5				5	3	3	1	3	3	5	5	1	3	1
210	3	2	4	25	0	35	0	25	0	0	15	0	0	0	0	0	0	4	3	3	3	3	4	1	1	2	1	3		2	2	2	3	2	4				2	1	2	5	5	5		4	2	2	3
193	3	2	2	10	0	0	10	80	0	0	0	0	0	0	0	0	1	3	5	5	5	1	1	5	5	1	4	4	5	5	5	2	1	1	5				4	4	1	1	5	5	5	3	1	1	1
144	3	4	3	35	0	0	0	35	30	0	0	0	0	0	0	0	0	4	4	5	5	2	1	1	2	1	5	3	5	2	2	2	4	2					3	5	2	2	5	2		2	2	2	3
128	3	4	4	60	0	0	40	0	0	0	0	0	0	0	0	0	0	4	5	5	3	3	1	1	1	1	5	5	5	3	3	2	5	3	5				1	1	2	5	5	3		1	1	1	5
122	3	5	4	10	0	0	70	20	0	0	0	0	0	0	0	0	0	4	3	4	2	2	1	2		2	5	4	5	3	3	3	2	1					2	2	1	1	5	3		3	3	1	1
72	3	1	4	20	0	0	70	10	0	0	0	0	0	0	0	0	0	4	5	5	5	5	4	5	4	5	5	5	5	5	5	5	5	1	5				5	2	1	5	3	4	5	5	1	3
71	3	1	4	5	0	0	40	5	0	0	50	0	0	0	0	0	0	4	5	5	1	5	2	5	2	1	5	2	5	3	3	4	5	1	5				2	3	2	2	4	3	5	1	4	3	1
268	3	5	3	0	0	0	0	5	45	0	50	0	0	0	0	0	0	4	4	2	2	2	3	1	5	1	2	4	5	1	1	4	5	1	2				4	2	2	5	2	5	5	1	1	4	1
401	3	5	4	0	0	0	50	50	0	0	0	0	0	0	0	0	0	4	5	1	2	1	4	5	3	1	5	5	5	5	5	3	1	1	5	1			2	1	1	4	5	5		2	2	2	1
456	3	1	2	0	0	0	10	70	20	0	0	0	0	0	0	0	1	3	3	3	2	1	1	2	1	2	4	3		2	2	1	3	1	5				4	4	2	1	5	3		3	1	2	2
417	3	5	3	0	0	0	30	70	0	0	0	0	0	0	0	0	0	4	3	5	3	4	2	5	5	3	3	5	5	3	2	2	5	1	5				2	2	2	4	5	5	5	1	1	1	1
298	3	5	4	0	0	0	25	75	0	0	0	0	0	0	0	0	1	3	3	1	2	3	1	5	3	3	1	5	5	3	3	3	5	3	1				3	1	1	1	1	1		1	1	1	1
202	3	1	4	0	0	0	70	30	0	0	0	0	0	0	0	0	0	4	1	3	1	1	2	3	3	3	3	2	3	3	3	1	2	1	1				1	1	1	3	5	5	5	3	1	1	3
57	3	3	4	0	0	0	10	90	0	0	0	0	0	0	0	0	1	3	3	4	5	1	1	5	2	1	3	2		5	4	3	5	1	5				5	3	4	5	5	5		5	4	5	5
58	3	3	4	60	30	5	5	0	0	0	0	0	0	0	1	0	0	1	4	4	2	2	3	3	2	2	1	5	5	4	4	3	3	2	4				4	2	2	5	2	5	3	3	2	3	2
304	3	2	3	70	0	10	0	0	0	0	20	0	0	0	1	0	0	1	4	5	2	1	2	1	5	1	5	5	5	2	2	1	2	1	5				5	4	3	5	5	5	5	3	1	5	5
389	3	5	3	95	5	0	0	0	0	0	0	1	1	0	1	0	0	1	4	4	2	3		1	5	1	3	3	3	1	1	2	1	1	3				3	4	1	5	5	5	2	2	1	1	1
333	3	4	2	80	0	0	0	20	0	0	0	0	0	0	1	0	0	1	3	4	1	1	2	2	2	4	4	4	4	1	4	1	3	1	5	1			4	1	2	2	4	2	5	1	3	1	4
102	3	1	3	50	25	0	0	25	0	0	0	0	0	0	1	0	0	1	4	3	4	1	2	3	2	2	2	5		5	5	3	5	1	4			1	3	2	1	1	3	5		5	2	3	3
253	3	3	3	80	10	5	5	0	0	0	0	0	0	0	1	0	0	1	2	1	1	2	1	4	1	1	3	5		3	3	1	3	2					4	3	2	3	4	4		2	2	2	3
245	3	5	4	90	10	0	0	0	0	0	0	1	1	0	1	0	0	1	1	3	2	2	2	5	2	5	5	4		2	3	2	1	1	3				1	4	1	1	5	3	5	3	2	1	2
217	3	5	3	90	10	0	0	0	0	0	0	1	1	0	1	0	0	1	5	5	3	3	5	1		2	3	4	4	2	2	2	2	1	5				5	5	1	5	4	4	2	2	1	1	3
276	3	2	4	75	0	0	25	0	0	0	0	0	0	0	1	0	0	1	5	5	5	4	4	1	2	1	2	5	5	5	5	5	5	1	5				4	3	4	4	3	5	4	4	2	2	2
68	3	1	4	40	10	50	0	0	0	0	0	1	0	0	1	0	0	1	2	4	2	3	4	5	4	4	5	5	5	3	4	2	3	1	3				3	4	1	5	5	5	4	2	1	1	1
474	3	3	4	95	5	0	0	0	0	0	0	1	1	0	1	0	0	1	3	4	1	3		2	1	1	4		3	2	3	2	1	1	5				4	3	2	5	5	5	2	1	1	4	2
212	3	5	3	95	5	0	0	0	0	0	0	1	1	0	1	0	0	1		5	2	4	5	1	5	2	4	4	1	5	4	2	4	1	5		1		4	5	2	5	5	4	2	5	3	2	4
437	3	5	4	75	0	0	0	25	0	0	0	0	0	0	1	0	0	1	3	5	2	2	1	4	1	1	2	2	3	4	3	2	4	2	5				3	5	1	1	2	1	2	1	1	2	3
376	3	3	2	90	10	0	0	0	0	0	0	1	1	0	1	0	0	1	2	4	2	1	1	4	1	3		3		4	3	1	2	2	5		1		4	3	3	2	5	3		2	1	2	2
54	3	1	2	95	5	0	0	0	0	0	0	1	1	0	1	0	0	1	4	2	2	4	5	2	2	2	5	5		2	5	2	3	1				1	4	1	1	5	3	4		2	4	3	2
181	3	4	4	70	30	0	0	0	0	0	0	1	1	0	1	0	0	1	3	2	2	1	2	2	2	2	1	1	4	2	2	2	1	2	1				4	2	2	5	5	4	5	3	2	3	3
46	3	3	4	80	20	0	0	0	0	0	0	1	1	0	1	0	0	1	4	4	2	2	5	2	1	2	3	4	3	4	2	2	4	2	3				4	3	3	5	4	5	5	5	2	3	3
23	3	1	2	80	20	0	0	0	0	0	0	1	1	0	1	0	0	1	3	5	3	2	5	1	2	1	5	5	5	3	2	4	5	2	5				4	4	2		5	5		3	2	2
138	3	4	2	100	0	0	0	0	0	0	0	1	1	0	1	0	0	1	3	2	3	3	1	2	2	4	1	3	5	2	2	3	2	1		1			2	1	4	1	1	4		1	1	3	1
139	3	4	2	100	0	0	0	0	0	0	0	1	1	0	1	0	0	1	4	1	1	1	1	5	4	3	1	2	1	1	2	2	4	1					1	1	1	2	3	5	3	1	1	1	3
446	3	1	3	100	0	0	0	0	0	0	0	1	1	0	1	0	0	1	3	4	4	1	3	1	3	1	2	5	5	3	4	3	5	1	5				3	4	2	5	4	5	5	2	2	2	3
403	3	5	4	100	0	0	0	0	0	0	0	1	1	0	1	0	0	1	1	4	3	4		2	4	3	1	1	5	3	5	2	2	1	5				2	3	2	5	4				2	2	2
279	3	2	4	100	0	0	0	0	0	0	0	1	1	0	1	0	0	1	2	4	2	1	1	5	1	2	1		2	1	1	2	2	2					2	4	2	3	4	4		3	1	3	1
89	3	5	2	100	0	0	0	0	0	0	0	1	1	0	1	0	0	1	3	4	1	1	1	5	2	1	2	2	1	1	1	1	1	1	1				3	5	1	2	5	3	4	2	1	4	1
41	3	3	4	60	25	15	0	0	0	0	0	1	0	0	1	0	0	1	4	4	2	3	5	1	2	1	3	3	4	3	3	4	5	1	4	1			4	4	2	5	2	2	5	3	1	5	3
110	3	2	4	40	10	50	0	0	0	0	0	1	0	0	1	0	0	1	5	5	5	4	4	5	5	4	5	5	5	2	1	3	3	1	5				3	3	3	5	5	5	3	1	1	2	3
375	3	3	2	20	40	30	10	0	0	0	0	0	0	0	1	0	0	1	1	3	1	1	1	2	1	1	1	1	2	1	1	1	1	1	2				2	4	3	3	5	3		3	1	3	3
361	3	3	2	85	10	5	0	0	0	0	0	1	0	0	1	0	0	1	1	1	1	1	3	5	3	1	2	2	5	1	1	1	1	1	1				4	1	1	4	5	4	4	4	4	2	1
339	3	1	4	65	15	0	20	0	0	0	0	0	0	0	1	0	0	1	4	3	3	3	5	2		1	3	3	5			3	5		5				5	3	5	3	3	3		3	3	4	5
335	3	3	3	65	20	5	10	0	0	0	0	0	0	0	1	0	0	1	4	2	2	1	5	2		1	5	5	5	4	5	4	2	1					3	1	3	2	5	5	4	1	1	3	4
303	3	4	3	85	5	0	5	5	0	0	0	0	0	0	1	0	0	1	2	3	2	1	2	4	2	2	3	2	1	1	2	1	5	2	3				3	5	2	3	4	3	5	2	2	2	4
204	3	4	3	60	5	10	0	25	0	0	0	0	0	0	1	0	0	1	4	5	4	4	3	2	3	1	5	5	5	5	5	4	5	1	5				4	4	3	4	4	5	4	3	1	4	3
168	3	3	2	80	5	5	0	0	0	0	10	0	0	0	1	0	0	1	3	2	1	2	3	1	1	1	3	2		3	2	1	3	1					3	2	2	5	5	5		2	2	2	2
120	3	1	3	70	20	10	0	0	0	0	0	1	0	0	1	0	0	1	3	5	1	2	3	5	3	1	3	4	2	1	1	1	2	1	2				4	5	4	4	4	4	4	2	1	5	1
439	3	5	3	80	0	0	20	0	0	0	0	0	0	0	1	0	0	1	2	3	1	4	4	2	5	2	3	3	5	3	5	1	2	2	3				3	2	2	4	4	4		4	3	1	3
492	3	3	3	80	0	0	20	0	0	0	0	0	0	0	1	0	0	1	3	1	3	5	3	2	1	1	5	3	5	3	2	3	2	1	2				3	1	4	3	5	2		3	1	4	1
322	3	5	4	80	0	0	20	0	0	0	0	0	0	0	1	0	0	1	4	4	1	2	4	5	3	3	3	3	1	2	2	1	5	1	5				3	4	1	2	5	1	1	3	1	1	3
150	3	4	2	75	0	0	0	15	10	0	0	0	0	0	1	0	0	1	3	4	2	3	2	1	3	5	2	2	5	3	4	1	3	1					2	1	2	2	2	2		2	1	1	2
38	3	3	4	80	0	0	10	10	0	0	0	0	0	0	1	0	0	1	3	1	2	1	1	2	1	1	1	5	1	1	1	1	3	1	5				2	1	3	5	3	3	2	1	1	1	1
21	3	3	2	90	0	0	10	0	0	0	0	0	0	0	1	0	0	1	5	4	3	3	3	3	4	1	4	4	5	3	3	3	5	1	5				4	3	1	3	5	3		1	2	2
119	3	4	4	25	0	0	65	10	0	0	0	0	0	0	0	0	0	4	2	5	2	1	1	4	2	3	3	4	5	4	4	3	5	2	5
113	3	1	3	5	0	0	70	25	0	0	0	0	0	0	0	0	0	4	5	5	4	1	1	3	1	3	3	3	5	2	2	2	3	2	5	1		1	4	4	4	4	5	4		3	1	4	2
334	3	5	4	0	0	0	90	10	0	0	0	0	0	0	0	1	0	2		5	3	3	1	2	2	3	5	5	5	5	5		5	2	5				3	5	2	1	4	4		4	3	2	4
188	3	3	4	40	5	0	40	5	0	0	10	0	0	0	0	0	0	4	2	4	2	3	3	2	3	2	4	4		3	3	1	4	1	3				2	2	1	3	4	4		2	3	2	2
107	3	2	4	10	0	0	50	40	0	0	0	0	0	0	0	0	0	4	5	5	5	4	5	2	2	4	5	5	5	4	5	3	5	2	5				5	5	4	5	5	5	5	4	3	4	4
337	3	5	4	35	0	0	0	60	5	0	0	0	0	0	0	0	0	4	4	4	2	5	5	2	2	1	4	2		2	2	2		1	5				4	5	2	5	5	2		1	1	2
37	3	3	4	0	0	0	10	80	10	0	0	0	0	0	0	0	1	3	2	3	2	1	2	5	2	2	3	3	5	2	2	1	2	1	5	1			3	3	1	3	5	3		1	2	2	2
146	3	4	3	40	10	0	0	40	10	0	0	0	0	0	0	0	0	4	2	3	1	2	4	5	4	2	5	5	5	3	2	3	5	3	4				2	1	3	1	5	5		2	3	4	1
61	3	1	4	15	0	0	85	0	0	0	0	0	0	0	0	1	0	2	5	5	4	5	5	1	1	1	5	5	5	5	5	5	3	1	3			1	3	4	4	5	5	5	5	5	5	5	2
130	3	4	4	65	5	0	0	30	0	0	0	0	0	0	0	0	0	4	5	5	5	2	2	1	1	1			5	5	5	4	5	5	5				5	2	3	5	5	3				2	5
431	3	5	4	25	0	0	55	20	0	0	0	0	0	0	0	0	0	4	5	5	3	3	2	2	2	2	2	2	2	4	4	3	4	1	5				2	5	3	2	5	3	4	5	4	4	4
387	3	5	4	50	10	0	0	10	10	10	10	0	0	0	0	0	0	4	2	5	1	2	1	5	1	2	3	5		1	5	5	5	1	5	1			2	2	1	4	4	3		1	1	1	3
415	3	5	4	30	0	0	15	55	0	0	0	0	0	0	0	0	0	4	5	5	4	4	5	3	2	1	4	4	5	5	5	1	5	3	5				4	5	1	4	5	5		3	5	1	5
56	3	3	4	0	0	0	100	0	0	0	0	0	0	0	0	1	0	2	5	5	5	3	5	1	2	1	5	3	5	5	5	5	5	2	1				5	3	3	5	5	3	3	3	1	3	2
218	3	3	4	10	0	0	0	80	10	0	0	0	0	0	0	0	1	3	3	5	1	1	2	2	3	1	5	3	3	2	3	1	2	1	4				4	3	2	2	5	4	3	3	2	1	3
450	3	5	3	0	0	0	65	35	0	0	0	0	0	0	0	0	0	4	4	4	3	3	1	3	2	1	4	3	5	2	2	2	4	1	5				3	4	3	1	5	3		3	1	3	3
390	3	3	4	25	0	0	0	25	25	25	0	0	0	0	0	0	1	3	5	5	3	5	5	5	5	5	5	5	5	5	5	3	5	5	5				4	5	1	3	5	3	4	3	1	1	3
86	3	5	2	0	0	0	50	0	0	0	50	0	0	0	0	0	0	4	4	2	3	5	5	1	5	1	4	4	5	5	3	4	2	3	5				5	1	2	5	3	3	1	5	3	3	1
196	3	5	4	0	0	0	0	55	45	0	0	0	0	1	0	0	1	3	4	3	2	3	2	5		5	5	5	5	3	5		1	2					4	2	2	2	4	4		1	3	3	1
24	3	1	2	0	0	0	0	100	0	0	0	0	0	1	0	0	1	3	5	5	3	1	2	5	2	3	5	5	5	3	3	1	3	1	5				3	5	2	3	5	5		2	1	2	2
148	3	4	3	30	5	0	15	40	10	0	0	0	0	0	0	0	0	4	2	5	3	3	1	5	5	3	2	5	5	3	5	3	5	4	5
426	3	5	3	45	5	0	50	0	0	0	0	0	0	0	0	0	0	4			3	2	1	2	2	1	3	3	3	3	2	2	4	2	5	1		1	4	4	3	4	4	4		4	2	4
87	3	5	2	20	5	0	50	25	0	0	0	0	0	0	0	0	0	4	4	4	1	3	5	4	3	2	5	5	5	5	4	2	4	1	4			1	3	1		5	5	4	5	3	1	4	1
378	3	5	4	20	10	0	25	40	5	0	0	0	0	0	0	0	0	4	3	5	4	2	1	2	3	3	2	1	2	1	1	1	3	3	3				2	2	3	1	5	4	4	1	1	3	3
341	3	4	2	30	5	5	5	50	5	0	0	0	0	0	0	0	0	4		2	1	2	1	3	3	3	1	1	5	2	2	2	4	2					3	1	2	4	5	4		3	2	3
265	3	3	3	25	10	0	20	20	20	5	0	0	0	0	0	0	0	4	3	3	2	2	2	5	2	2	2				2	2							4	3	2	3	5	4			2	3	4
226	3	5	3	20	5	20	5	50	0	0	0	0	0	0	0	0	0	4	5	1	4	2	3	5	2	4	5	5	5	5	3	4	5	1					5	1	3	5	5	5		3	1	4	5
163	3	2	3	10	0	0	50	40	0	0	0	0	0	0	0	0	0	4	3	4	1	4	2	3	2	1	3	2		1	1	2	3	2	3			1	4	2	3	4	5	5		1	1	2	1
429	3	5	4	15	0	0	0	85	0	0	0	0	0	0	0	0	1	3	5	5	1	2	5	1		1	4				5	4	5	2	5				5	5	2	5	5	5	5	5	3	5	5
386	3	4	3	30	0	0	50	20	0	0	0	0	0	0	0	0	0	4	4	4	1	3	2	5	3	2	5	4	5	4	3	2	3	2	5				4	4	2	4	5	5	4	2	2	2	3
369	3	3	2	15	0	0	80	5	0	0	0	0	0	0	0	1	0	2	3	3	2	4	5	2	3	2	4	4		3	4	4	2	1					4	4	1	4	5	4		4	3	3	2
362	3	3	2	10	0	0	90	0	0	0	0	0	0	0	0	1	0	2	3	4	3	1	3	4	3	3	5	5	4	3	3	2	2	1	3				3	3	2	2	5	3	3	2	2	3	1
342	3	4	2	40	0	0	0	60	0	0	0	0	0	0	0	0	0	4	3	2	1	1	5	1	4	2	2	2	5	2	4	1	5	2					3	4	2	5	2	2		2	1	1	3
312	3	1	4	5	0	0	0	90	5	0	0	0	0	0	0	0	1	3	3	2	1	3	1	5	1	1	3	5	5	5	5	2	3	1	3				2	1	1	3	4	5		4	1	2	3
310	3	4	3	35	0	0	30	20	15	0	0	0	0	0	0	0	0	4	2	4	2	1	2	5	5	2	3	3	5	3	3	2	4	2	4				4	3	3	2	4	4		4	2	2	4
294	3	4	3	5	0	0	25	70	0	0	0	0	0	0	0	0	0	4	4	5	3	2	2	2	3	1	5	4	5	5	4	3	5	3	5				4	4	3	2	5	4	5	4	4	2	4
284	3	5	4	10	0	0	60	30	0	0	0	0	0	0	0	0	0	4	3	2	4	2	1	4		2	5	5	5	4	4	4	2	3	3				3	2	2	1	5	4	4	4	4	4	2
254	3	3	3	50	0	0	0	10	10	10	20	0	0	0	0	0	0	4	2	2	1	1	1	4	5	2	1	1	5	2	2	2	5	3	5				3	3	4	2	5	4	5	2	2	2	3
246	3	5	4	50	0	0	50	0	0	0	0	0	0	0	0	0	0	4	4	4	2	2	5	2	5	3	2	2	2	3	3	2	2	2	3				2	3	2	5	4	5	5	3	1	2	2
225	3	5	2	50	0	0	0	50	0	0	0	0	0	0	0	0	0	4	2	4	2	3	1	1	1	1	4	3	2	1	1	1	3	1	4				3	3	2	5	5	4	5	2	2	2	3
206	3	5	3	50	0	0	0	50	0	0	0	0	0	0	0	0	0	4	4	3	1	2	5	1		1	3	2	5	5	4	2	5	1	5				4	2	4	5	4	4		4	2	3	3
194	3	3	3	30	0	0	5	60	5	0	0	0	0	0	0	0	0	4	2	4	2	2	2	5	2	3	5	4	1	3	2	3	5	1	5				5	3	5	2	5	4	2	3	2	5	5
127	3	4	4	60	0	0	20	20	0	0	0	0	0	0	0	0	0	4	2	2	1	1	2	3	3	1	3	2	2	1	1	2	1	1	2				3	1	2	3	3	3	3	2	1	2	2
115	3	1	3	10	0	0	20	70	0	0	0	0	0	0	0	0	0	4	3	3	2	3	1	5	5	4	2	2	5	3	1	2	4	2	5				4	5	3	2	5	4	5	3	1	3	5
93	3	5	2	25	0	0	10	55	10	0	0	0	0	0	0	0	0	4	2	3	2	1	1	1	3	3	5	5	5	5	5	4	5	5	5				3	3	2	1	5	5	4	1	3	2	4
79	3	1	4	15	0	0	0	85	0	0	0	0	0	0	0	0	1	3	3	2	1	4	2	2	1	1	2	5	5	5	4	1	5	2	1				3	1	1	3	4	5		4	1	3	3
44	3	3	4	15	0	0	70	10	5	0	0	0	0	0	0	0	0	4	4	4	4	5	5	2	1	1	5	4	4	3	4	3	3	2	5				4	2	5	5	5	5	5	3	4	3	2
34	3	1	2	20	0	0	50	20	5	5	0	0	0	0	0	0	0	4	5	2	3	1	3	2	3	3	4	5	5	3	2	1	1	1	5				4	2	3	4	5	5	5	3	3	3	2
17	3	3	2	5	0	0	10	70	0	0	15	0	0	0	0	0	0	4	4	4	3		4	5		3	4	5	5	4	5	4	3	1	3				4	3	2	4	5	4		3	3	3	3
13	3	3	2	30	0	0	10	60	0	0	0	0	0	0	0	0	0	4	3	1	2	2	2	4	2	2	5	5	5	3	5	5	4	1	5				3	2	1	4	5	5		1	2	2	2
8	3	3	2	20	0	0	80	0	0	0	0	0	0	0	0	1	0	2	3	3	2	1	2	2	2	2	5	5	5	3	4	2	4	1	5				4	3	2	1	5	5		3	3	2	1
2	3	3	2	70	0	0	30	0	0	0	0	0	0	0	0	0	0	4	5	5	3	3	2	4	2	2	3	4	5	4	5	2	3	3					4	4	3	3	4	5		1	2	4	2
293	3	3	3	0	0	0	100	0	0	0	0	0	0	0	0	1	0	2	5	5	4	1	2	4	5	5	5	5	5	4	5	4	2	1	5				5	5	2	3	5	4	5	2	3	3	2
398	3	5	4	0	0	0	65	20	0	0	15	0	0	0	0	0	0	4	2	3	2	2	2	5	2	3	2	3	5	1	2	2	2	1	3				3	1	1	3	5	5	5	1	2	3	3
485	3	5	3	0	0	5	0	65	20	5	5	0	0	0	0	0	1	3	5	3	3	3	3	2	2	1	4	4	5	1	1	3	5	1	4	1			4	3	2	5	5	5		2	2	2	2
396	3	5	4	0	0	0	100	0	0	0	0	0	0	0	0	1	0	2	5	3	3	3	1	5	3	3	2	2		3	5	3		1					3		3	3	5	4		2		4	3
394	3	5	4	0	0	0	100	0	0	0	0	0	0	0	0	1	0	2	5	4	4	2	2	2	2	3	3	4	3	2	4	5	5	2	5				4	1	3	3	5	5	5	2	3	4	1
350	3	5	4	0	0	50	50	0	0	0	0	0	0	0	0	0	0	4	1	2	1	2	2	4	3	1	5	4		2	2	2	3	1					2	1	1	3	5	3		1	1	2	2
305	3	3	4	0	0	0	100	0	0	0	0	0	0	0	0	1	0	2	4	3	1	3	1	4	1	1			1	3	2	3	3	3	3				3	1	1	3	4	4	4	3	1	1	3
302	3	1	3	0	0	0	100	0	0	0	0	0	0	0	0	1	0	2	3	3	1	2	5	1	5	1	4	4	5	1	1	1	1	1	3				2	5	1	5	5	4	4	2	1	2	1
288	3	5	4	0	0	0	75	25	0	0	0	0	0	0	0	1	0	2	4	3	3	2	4	5	5	3	5	5	5	4	3	4	4	2	4				5	1	2	5	5	5		2	2	3	1
275	3	2	4	0	0	0	50	50	0	0	0	0	0	0	0	0	0	4	5	5	5	1	3	1	2	5	5	5	5	5	5	5	5	1	5				4	3	3	4	5	4		1	3	3	3
244	3	4	2	0	0	0	90	0	0	0	10	0	0	0	0	1	0	2	4	5	1	3		5		5			1	5	5	5	5	1	5				4	5	4	4	5	5	4	4	4	3	3
182	3	3	2	0	0	0	100	0	0	0	0	0	0	0	0	1	0	2	5	4	2	2	1	5	3	1	4	2	4	2	2	1	2	1	5				4	4	3	4	5	4		2	2	1	1
53	3	3	4	0	0	0	75	25	0	0	0	0	0	0	0	1	0	2	5	5	1	1	1	3	1	1	1	2	5	1	4	2	3	1	4				3	5	1	4	4	5		4	2	1	3
51	3	3	4	0	0	0	100	0	0	0	0	0	0	0	0	1	0	2	3	5	2	2	2	5	2	1	4	4	1	4	5	3	3	2	3				4	4	2	2	4	4	2	3	4	3	2
63	3	1	2	85	15	0	0	0	0	0	0	1	1	0	1	0	0	1	4	5	2	3	2	3		2	4	2	5	1	2	3	5	2					4	5	3	2	4	2		1	2	4	3
129	3	4	4	90	10	0	0	0	0	0	0	1	1	0	1	0	0	1	3	5	4	5	5	1	1	2	4	4	2	2	2	3	2	2	5				4	2	3	2	5	5	5	1	1	5	1
359	3	3	3	100	0	0	0	0	0	0	0	1	1	0	1	0	0	1	5	5	5	5	5	1	1	1	5	5	3	5	5	5	5	1	5				4	3	5	5	3	5	3	3	3	2	2
178	3	2	4	65	10	5	10	5	0	5	0	0	0	0	1	0	0	1	2		2		1	1	1	1	1	3		2	1	3	4	1	5				5	5	1	5	4	4		4	1	5	5
174	3	4	3	80	0	0	5	15	0	0	0	0	0	0	1	0	0	1	3	2	2	3	5	3	5	5	5	5	5	1	1	1	1	1		1			3	2	3	5	4	5	4	3	1	3	2
74	3	3	2	100	0	0	0	0	0	0	0	1	1	0	1	0	0	1	2	2	1	2	1	5	1	1	2	2	2	2	1	2	1	1	5				4	2	3	3	4	3	3	4	1	3	1
145	3	4	3	90	10	0	0	0	0	0	0	1	1	0	1	0	0	1	2	3	2	2	2	2	1	1	3	3	3	2	2	2	3	2	5			1	3	5		2	5	3	3	3	1	2	1
480	3	3	4	85	15	0	0	0	0	0	0	1	1	0	1	0	0	1	5	5	2	5	5	1	1	1	5	4	5	3	2	1	5	1	5				5	4	2	5	5	5	5	3	2	2	3
472	3	3	4	95	5	0	0	0	0	0	0	1	1	0	1	0	0	1	3	4	2	2	2	3	3	2	3	5	5	5	5	2	2	1	5				3	3	2	4	4	3		3	2	2	1
430	3	5	4	95	5	0	0	0	0	0	0	1	1	0	1	0	0	1	4	5	1	3	5	1	5	1	4	4	5	3	1	3	5	4	4				4	4	2	5	4	4	3	4	2	3	4
353	3	2	4	85	15	0	0	0	0	0	0	1	1	0	1	0	0	1	4	3	3	3	2	1	1	1	2	4	5	5	4	4	4	3	4				3	2	2	4	4	4	4	2	2	3	4
75	3	1	3	80	20	0	0	0	0	0	0	1	1	0	1	0	0	1	2	3	2	2	1	1	1	1	1	3	5	3	5	1	3	1	5				5	4	3	5	5	5	3	5	5	3	5
412	3	5	4	100	0	0	0	0	0	0	0	1	1	0	1	0	0	1	1	3	1	5	1	5	1	1	3	3	1	3	3	3	3	1	3				3	1	3	1	3	5	5	1	1	3	1
365	3	3	2	100	0	0	0	0	0	0	0	1	1	0	1	0	0	1	4	5	3	2	5	2	5	2	5	5	5	2	2	2	1	1	4				5	5	3	5	5	5	5	3	2	3	2
278	3	2	4	100	0	0	0	0	0	0	0	1	1	0	1	0	0	1	1	5	1	3	5	3	1	1	2	3	5	1	1	2	1	1	4				3	5	3	5	4	4	5	2	1	3	1
260	3	5	3	100	0	0	0	0	0	0	0	1	1	0	1	0	0	1	2	5	2	1	5	2	4	1	5	5	5	5	3	2	4	1	3				5	4	2	5	5	5	5	4	3	2	1
177	3	1	4	100	0	0	0	0	0	0	0	1	1	0	1	0	0	1	3	1	3	2	5	1	5	1	1	5	5	5	5	5	1	1	5				3	3	4	5	3	5	5	2	3	5	1
109	3	2	3	100	0	0	0	0	0	0	0	1	1	0	1	0	0	1	2	3	3	1	5	1	3	1	4	4	5	2	1	2	2	1	1				3	5	3	5	5	5	5	3	2	3	2
428	3	5	3	75	5	0	0	15	5	0	0	0	0	0	1	0	0	1	4	5	2	3	3	3	5	1	5	5		5	5	4	5	5	5	1			5	5	1	3	5	3		5	1	4	4
327	3	5	2	55	10	10	5	15	5	0	0	0	0	0	1	0	0	1	4	4	3	3	5	2	1	2	3	4		3	3	3	3	2	5				3	3	4		3	5		4	3	3	3
207	3	1	4	70	10	20	0	0	0	0	0	1	0	0	1	0	0	1	1	1	1	2	2	5	2	1	2	2	2	1	1	1	2	1	2				3	3	2	5	5	5	5	5	2	4	3
338	3	3	4	95	0	0	0	5	0	0	0	0	0	0	1	0	0	1	3	4	2	2	2	5	4	2	4	5		3	2	4	2	1					2	3	2	3	3	5		2	1	3	1
241	3	2	4	0	0	90	0	0	0	0	10	0	0	0	1	0	0	1	5	4	4	5	1	5	1	1	3	3	5	5	5	4	4	1	5				5	5	2	5	5	5	5	2	1	2	3
175	3	2	4	30	0	0	0	30	0	0	40	0	0	0	0	0	0	4	3	3	2	1	2	2	4	4	5	5	5	5	5	5	5	4	5				4	3	3	2	3	3	4	3	3	2	2
435	3	2	2	60	0	0	5	30	5	0	0	0	0	0	0	0	0	4		5	1	1	5	1	1	1	3	3	4	3	3	4	5	2					5	5	2	5	4	5	5	3	2	4	5
441	3	1	4	25	5	0	25	25	0	0	20	0	0	0	0	0	0	4	2	3	2	3	1	5	2	4	5	5		4	2	3	5	2	5				3	3	3	3	4	3		3	2	3
60	3	1	4	10	0	0	55	35	0	0	0	0	0	0	0	0	0	4	4	5	2	3	2	1	1	1	2	5	5	2	3	3	4	1	5				5	1	3	4	5	5	5	3	2	4	2
154	3	3	4	35	0	0	50	10	5	0	0	0	0	0	0	0	0	4	5	3	3	4	2	1	2	1	5	5	4	3	5	3	5	2	4				4	4	3	3	5	4	5	3	4	4	3
99	3	1	3	40	0	0	30	25	0	0	5	0	0	0	0	0	0	4	5	5	1	3	1	3	1	3	1	5	1	5	5	3	3	1					4	4	2	4	4	5	4	5	3	4	3
261	3	5	3	10	0	25	0	0	0	0	65	0	0	0	0	0	0	4	4	5	2	2	5	2	5	2	5	5	5	4	4	4	5	4	5				5	3	3	5	5	5	5	4	2	4	4
189	3	5	4	35	0	0	0	55	10	0	0	0	0	0	0	0	0	4	4	5	3	4	4	1	2	2	4	2		2	1	2	3	1	5				2	5	3	5	5	2		2	1	4
143	3	4	3	40	0	0	60	0	0	0	0	0	0	0	0	0	0	4	4	5	3	4	4	1	2	1	4	3	4	2	2	5	5	2	5				4	5	4	3	5	3	5	3	3	5	3
477	3	3	4	20	0	0	80	0	0	0	0	0	0	0	0	1	0	2	4	4	2	4	1	5		3	4	4		3	4	2	3	1	4				4	4	3	1	4	5		3	4	2	3
444	3	1	3	0	0	0	25	75	0	0	0	0	0	0	0	0	1	3	5	2	1	3			2	2	3	3		2	1	1	4	2	5				5	1	3	1	5	5		3	4	1	3
105	3	3	4	20	0	0	80	0	0	0	0	0	0	0	0	1	0	2	3	2	2	4	1	5	1	2	3	2		2	3	1	2	2	3				4	4	3	2	4	5		4	4	4
329	3	5	3	20	0	10	15	40	0	15	0	0	0	0	0	0	0	4	4	4	1	3	5	1	5	1	4	4	5	2	2	2	4	2	5				4	5	2	5	5	3	5	2	1	3	3
219	3	3	3	10	0	0	90	0	0	0	0	0	0	0	0	1	0	2	3	1	1	2	2	2	2	3	2	2	4	3	3	2	5	3	5				3	1	3	4	4	4		4	4	4
343	3	4	2	50	0	0	30	20	0	0	0	0	0	0	0	0	0	4	5	5	2	5	2	2	2	1	5	4	5	5	5	5	5	5	5				5	5	2	2	5	5	5	5	5	5	5
363	3	3	2	30	0	5	60	5	0	0	0	0	0	0	0	0	0	4	3	5	2	2	3	2	3	2	4	3	4	3	3	2	2	2	4				3	5	3	5	5	3	3	2	2	3	2
237	3	2	4	50	0	0	0	50	0	0	0	0	0	0	0	0	0	4	3	5	3	1	2	4	2	4	2	4	5	3	4	2	4	2	5	1		1	3	5	4	3	5	4	5	4	3	3	3
118	3	2	3	25	0	25	50	0	0	0	0	0	0	0	0	0	0	4	4	5	1	3	2	5	2	3	5	5		5	5	4	5	1	5				3	3	3	3	5	3	5	5	4	4	4
50	3	3	4	0	0	0	0	100	0	0	0	0	0	1	0	0	1	3	3	4	5	1	3	5	1	3	1	5	5	1	4	3	1	1	5		1		4	4	3	4	5	5		4	3	3	2
418	3	5	3	10	5	0	5	75	0	5	0	0	0	0	0	0	1	3	5	5	5	3	3	1	3	2	4	5	5	5	5	3	5	1
408	3	5	4	10	10	15	65	0	0	0	0	0	0	0	0	0	0	4	4	3	2	2	2	5	2	3	3	2	5	3	3	3	4	1	5				3	5	3	2	5	2		3	1	3	2
348	3	4	3	40	10	0	0	40	10	0	0	0	0	0	0	0	0	4	2	3	2	2	3	5	4	2	5	5	5	4	4	3	5	2	3				2	3	3	1	3	5	5	3	3	2	3
323	3	5	4	60	5	0	10	25	0	0	0	0	0	0	0	0	0	4	2	2	2	1	2	3	3	2	3	3	5	2	2	2	2	1	3				3	3	2	2	5	5		2	2	2	2
273	3	2	4	35	10	0	25	30	0	0	0	0	0	0	0	0	0	4	3	2	2	3	2	2		3	3	2	5	3	3	2	5	2	4				4	1	2	3	5	4			2	2	5
185	3	2	3	30	5	0	20	45	0	0	0	0	0	0	0	0	0	4	5	5	4	5	4	1	1	1	3	5	1	3	4	2	5	1	5				5	2	1	5	5	5	3	2	3	3	4
135	3	4	4	35	5	0	10	45	5	0	0	0	0	0	0	0	0	4	2	5	1	2	3	2	2	1	3	3	2	3	3	2	4	4	5				4	2	3	2	4	3	3	2	2	4	3
124	3	4	4	60	10	0	0	0	0	0	30	0	0	0	0	0	0	4	3	1	2	2	1	5	2	1	1	3	5	2	3	3	2	1	3				2	1	2	3	3	5	3	3	2	1	1
22	3	3	3	10	5	5	10	60	5	5	0	0	0	0	0	0	0	4	4	5	3	1	3	3	2	1	4	5		2	2	1	1	1	5				4	4	3	2	4	3		2	1	1	2
372	3	4	4	10	0	0	5	25	35	25	0	0	0	0	0	0	1	3	5	4	4	4	2	5	2	5	2	2	3	2	2	2	1	2	1				5	2	4	3	5	4	5	3	1	5	1
495	3	3	3	50	0	0	50	0	0	0	0	0	0	0	0	0	0	4	3	3	1	3	5	1	5	1	4	3	5	3	3	2	4	3					4	4	2	5	5	5	5	4	4	4	4
473	3	3	4	15	0	0	70	15	0	0	0	0	0	0	0	0	0	4	3	4	3	2	1	3	1	1	4	3		4	2	3	3	2	5				4	2	3	2	5	4		4	2	4	2
470	3	3	4	70	0	0	0	0	0	0	30	0	0	0	0	0	0	4	3	4	1	1	3	1	3	2	1	5	2	4	3	2	4	2	5				3	1	2	5	4	5	4	3	3	3	2
467	3	3	4	5	0	0	85	10	0	0	0	0	0	0	0	1	0	2	4	4	2	1	2	5		2	5			2		2	1	1	4				3	4	3	3	5	4		3	4	3	2
395	3	5	4	5	0	0	50	0	0	0	45	0	0	0	0	0	0	4	5	5	3	5	4	1	1	1	3	3	5	5	5	3	5	2	5				5	5	3	5	5	3	5	3	3	4	3
357	3	2	3	55	0	0	5	40	0	0	0	0	0	0	0	0	0	4	5	5	5	4	3	1	1	2	4	4		5	5	5	5	2	5				4	4	2	5	5	5	4	4	2	4	4
319	3	1	4	45	0	10	0	0	0	0	45	0	0	0	0	0	0	4	1	1	2	2	1	4		1	2			5	3	5	5	1	5				3	2	3	5	3	5	5	5	3	4
266	3	2	2	10	0	0	0	20	50	20	0	0	0	0	0	0	1	3	2	2	1	3	3	5	4	1	4	4	5	4	3	1	1	1	5				5	2	1	3	4	3	5	4	5	2	3
256	3	5	3	40	0	0	60	0	0	0	0	0	0	0	0	0	0	4	4	4	2	1	2	5	3	2	2	2	4	4	5	5	5	2	3				5	5	4	3	3	3	1	4	2	4	3
252	3	3	3	50	0	10	0	15	0	0	25	0	0	0	0	0	0	4			1	3		5		1	2	5		2	2	2	5	1	5				3	5	3	5	5	5		2	5	5	1
248	3	3	3	15	0	0	35	50	0	0	0	0	0	0	0	0	0	4	2	1	1	3	2	5	3	1	5	5	1	5	5	5	5	1	5				4	1	1	4	5	5	1	5	5	5	5
233	3	4	3	30	0	0	25	40	5	0	0	0	0	0	0	0	0	4	4	5	4	1	5	1	5	1			5	3	3	2	5	2	5				4	4	4	4	5	5		4	2	2	2
208	3	3	3	25	0	10	25	30	10	0	0	0	0	0	0	0	0	4	5	5	4	2	2	2	5	5	5	3	5	1	2	5	1	1	5				5	4	3	4	5	2		2	2	3	2
179	3	5	4	50	0	0	50	0	0	0	0	0	0	0	0	0	0	4	2	3	2	2	2	1	2	2	1	2	5	2	2	1	2	1	4				4	1	3	3	4	3	4	3	2	4	1
166	3	3	2	25	0	25	25	0	0	0	25	0	0	0	0	0	0	4	5	5	1	3	1	5	1	2	2	2	1	1	3	2	3	1	3				3	1	1	2	4	4	1	1	1	2	2
160	3	5	4	50	0	0	0	50	0	0	0	0	0	0	0	0	0	4	4	4	1	1	3	2	3	1	3	3	5	2	1	2	3	2	5				3	2	1	5	2	3	5	3	2	2	4
131	3	3	2	5	0	0	0	40	45	10	0	0	0	0	0	0	1	3	3	5	2	1		1	1	1				4	5	3	5	2	5				4	5	2	5	5	5		3	2	3	3
97	3	1	3	50	0	0	50	0	0	0	0	0	0	0	0	0	0	4	2	5	1	1	3	5	3	2	3	3	5	2		3	3	1	5				3	1	1	5	5	3	5	2	5	5	1
84	3	5	2	50	0	0	0	25	25	0	0	0	0	0	0	0	0	4	3	4	1	2		1		2			5	4	2	3	3	1	5				3	4	1	5	5	3	3	3	2	3	2
69	3	1	4	40	0	0	60	0	0	0	0	0	0	0	0	0	0	4	5	5	2	1	3	4	4	3	2	5	5	5	5	2	5	1	5				4	4	2	5	2
45	3	3	4	10	0	0	80	10	0	0	0	0	0	0	0	1	0	2	4	5	3	2	3	1	3	1	5	4	5	3	2	3	3	2	5				4	5	3	3	5	3		4	3	4	3
31	3	3	2	70	0	0	10	20	0	0	0	0	0	0	0	0	0	4	3	3	2	1	2	3	2	1	5	5		2	4		4	1	5				4	3	4	3	5	5		3	2	4	2
14	3	1	3	25	0	0	75	0	0	0	0	0	0	0	0	1	0	2	3	1	3	1		1		2	2	5	5	2	2	1	4	2	4				4	1	1		4	5	5	4	1	2	1
6	3	3	2	10	0	0	90	0	0	0	0	0	0	0	0	1	0	2	3	5	2	2	2	4	2	4	4	3	1	1	2	2	1	2	5				5	5	4	3	5	4	2	2	2	3	1
460	3	1	2	0	0	0	100	0	0	0	0	0	0	0	0	1	0	2	4	5	1	1	3	5	3	3	5	5	5	1	1	1	1	1	3				3	4	1	5	5	3	5	2	2	2	1
413	3	5	3	0	0	0	100	0	0	0	0	0	0	0	0	1	0	2	2	2	2	1	3	1	1	3	5	5	5	3	2	3	1	1	2				3	1	4	3	5	5	5	4	3	3	1
317	3	5	3	0	0	0	100	0	0	0	0	0	0	0	0	1	0	2	5	5	5	3	3	5	5	3	4	4	5	2	2	2	3	4	5				5	5	5	4	5	4	4	2	2	5	1
313	3	5	3	0	0	0	100	0	0	0	0	0	0	0	0	1	0	2			2	1	2	4			4	3		1	2	1	1	1					4	2	3	2	5	2		2	2	2	1
229	3	2	4	0	0	0	100	0	0	0	0	0	0	0	0	1	0	2	4	4	3	2	2	3	3	2	4	3	4	3	4	3	3	2					4	3	3	3	5	4	5	1	3	3	1
49	3	3	4	0	0	0	100	0	0	0	0	0	0	0	0	1	0	2	3	3	2	1	2	4	1	2	4	3	5	3	3	3	3	2	3				3	2	3	3	5	4	5	3	1	4	2
48	3	3	4	0	0	0	70	30	0	0	0	0	0	0	0	0	0	4	3	2	2	1	3	4	1	1	5	3		3	3	4	4	1	2				3	3	2	1	5	3		3	3	5	3
7	3	3	2	0	0	0	80	0	0	0	20	0	0	0	0	1	0	2	3	2	1	2	4	2	1	2	4	3	5	2	3	2	3	1	2				2	1	2	5	5	5	5	2	3	2	2
215	3	5	2	90	10	0	0	0	0	0	0	1	1	0	1	0	0	1	4	4	2	2	5	1	5	1	4	4	5	2	2	2	3	1	3				4	4	4	5	5	5	5	4	1	3	2
402	3	5	4	65	25	10	0	0	0	0	0	1	0	0	1	0	0	1	3	5	3	1	2	1	3	1	1	2	1	2	3	3	3	1	3	1		1	5	5	2	5	2	3	2	1	2	2	3
242	3	1	3	70	30	0	0	0	0	0	0	1	1	0	1	0	0	1	2	3	1	2	1	1	1	1	1	1	5	3	5	1	3	1	1				5	4	4	5	5	5	5	5	4	4	5
411	3	5	4	75	0	25	0	0	0	0	0	1	0	0	1	0	0	1	5	1	3	5	5	1		1		5	1	5	5	5	5	5	5				4	1	1	5	3	5	1	5	1	3
344	3	4	4	95	5	0	0	0	0	0	0	1	1	0	1	0	0	1	4	5	2	3	2	2	2	5	5	5		1	1	3	2	1	5				4	5	4	1	5	5		1	1	5	3
400	3	5	4	100	0	0	0	0	0	0	0	1	1	0	1	0	0	1	3	2	2	1	2	2	2	1	1	3	1	1	1	1	1	1					5	2	2	4	5	3	3	1	3	2	2
272	3	2	4	65	10	0	10	15	0	0	0	0	0	0	1	0	0	1	3	2	2	2	1	4	3	3	1	2		1	2	2	2	2	4				4	4	4	3	3	4		3	1	4	3
222	3	5	3	80	15	0	0	5	0	0	0	0	0	0	1	0	0	1	3	2	2	2	2	2	2	1	2	2		1	1	2	2	2	5				4	3	4	5	4	5		1	1	2	1
364	3	3	2	10	0	0	90	0	0	0	0	0	0	0	0	1	0	2	3	1	1	3	5	1	1	2	1	2	5	1	3	1	1	1					4	1	3	5	5	4	5	5	3	4	1
385	3	3	4	50	0	0	50	0	0	0	0	0	0	0	0	0	0	4	2	2	1	2	5	1	3	1	3	5	5	3	1	1	5	3	5				4	3	3	4	4	5	4	4	2	3
263	3	3	3	20	10	10	0	40	0	0	20	0	0	0	0	0	0	4	3	5	1	4	4	1	1	2	4	4	2	3	2	2	5	1	3				4	4	2	5	5	5	5	4	4	4	4
455	3	1	2	35	15	15	0	0	0	0	35	0	0	0	0	0	0	4	4	5	1	3	4	5	5	1	4	5		5	4	2	5	1					4	5	2	5	4	5		5	3	4
475	3	1	2	20	0	30	50	0	0	0	0	0	0	0	0	0	0	4	3	2	2	4	5	4	2	2	5	5	5	4	4	3	4	2	5				4	4	3	5	5	5		5	4	4	2
101	3	1	3	55	0	0	0	0	0	0	45	0	0	0	0	0	0	4	1	3	1	2	1	1	1	1	1	3	5	5	5	5	1	1	2				3	1	3	5	3	5	3	3	3	5	1
82	3	5	2	40	0	0	20	40	0	0	0	0	0	0	0	0	0	4	4	2	2	2	5	1	5	3	3	3	5	2	2	1	5	2	2				5	3	4	2	5	5		5	3	4	2
3	3	3	2	70	0	0	0	30	0	0	0	0	0	0	0	0	0	4	2	4	1	2	4	3	2	1	2	5		2	5	4	4	1					5	3	3	5	4	5		3	2	5	3
433	3	5	4	0	0	0	65	0	0	0	35	0	0	0	0	0	0	4	2	2	1	1	2	3	2	2	1	1	2	3	4	3	2	2	2				4	5	4	5	5	5		2	4	3
81	3	5	2	75	0	0	25	0	0	0	0	0	0	0	1	0	0	1	2	2	2	2	4	5	5	2	2	2	2	1	2	2	3	1	5				4	1	3	4	4	5	5	3	4	5	2
98	3	5	2	80	0	0	5	15	0	0	0	0	0	0	1	0	0	1	4	5	5	1	2	2	2	1	5	5	5	5	5	5	5	1	5				5	5	5	5	5	3	5	4	5	5	2
490	3	3	3	50	0	0	0	50	0	0	0	0	0	0	0	0	0	4	5	5	2			5		2		5		1	1	1	2	1	5				5	5	4	4	5	4		5	4	4	4
247	3	3	3	10	0	0	0	90	0	0	0	0	0	0	0	0	1	3	5	3	1	1	3	3	5	3	5	5		2	2	2	4	1	5				5	5	3	2	5	5	4	5	2	4	4
221	3	3	2	20	0	0	0	80	0	0	0	0	0	0	0	0	1	3	1	1	1	1	1	1	1	1	1	1	5	1	1	1	1	1					5	5	5	1	5	5		5	2	5	3
[truncated: 48 more columns]

## Sheet: Tabelle2
ID
last_page
G01Q01	University	1 = Berlin, 2 = Gießen, 3 = Hanover, 4 = Leipzig, 5 = Munich, 6 = Outside of Germany
G01Q02	Practical Year completed during	1 = Before WS 2022, 2 = WS 2022 / SuSe 2023 (final exam 2024), 3 = WS 2022 / SuSe 2024 (final exam 2025), 4 = WS 2024 / SuSe 2024/2025 (final exam 2026), 5 = PY is yet to come
G02Q03_SQ01	Animals treated: small animals (dogs & cats)	Percentage
G02Q03_SQ02	Animals treated: pet rodents	Percentage
G02Q03_SQ03	Animals treated: birds, reptiles, exotic pets	Percentage
G02Q03_SG04	Animals treated: horses	Percentage
G02Q03_SQ05	Animals treated: ruminants	Percentage
G02Q03_SQ06	Animals treated: pigs	Percentage
G02Q03_SQ07	Animals treated: poultry	Percentage
G02Q03_SQ08	Animals treated: other	Percentage
nur_kleintiere2	Animals treated: small animals + pet rodents + birds, reptiles, exotic pets = 100%	0 = no, 1 = yes
nur_kleintiere	Animals treated: small animals + pet reodents = 100%	0 = no, 1 = yes
nur_nutztiere	Animals treated: ruminants + pigs + poultry = 100%	0 = no, 1 = yes
kleintiere_75	Animals treated: small animals + pet rodents + birds, reptiles, exotic pets etc. >= 75%	0 = no, 1 = yes
pferde_75	Animals treated: horses >= 75%	0 = no, 1 = yes
nutztiere_75	Animals treated: ruminants + pigs + poultry >= 75%	0 = no, 1 = yes
Tierarten_75	Animals treatex >= 75%	1 = small animals >= 75%, 2 = horses >= 75%, 3 = livestock >= 75%, 4 = none >= 75%
G02Q04_SQ01	Selection criteria: Logbook	1 = very relevant, 2, 3, 4, 5 = not relevant at all
G02Q04_SQ02	Selection criteria: ECR agreement	1 = very relevant, 2, 3, 4, 5 = not relevant at all
G02Q04_SQ03	Selection criteria: direct supervisor	1 = very relevant, 2, 3, 4, 5 = not relevant at all
G02Q04_SQ04	Selection criteria: positive experience from other students	1 = very relevant, 2, 3, 4, 5 = not relevant at all
G02Q04_SQ05	Selection criteria: free accommodation	1 = very relevant, 2, 3, 4, 5 = not relevant at all
G02Q04_SQ06	Selection criteria: proximity to home	1 = very relevant, 2, 3, 4, 5 = not relevant at all
G02Q04_SQ07	Selection criteria: privately organized accommodation	1 = very relevant, 2, 3, 4, 5 = not relevant at all
G02Q04_SQ08	Selection criteria: Accessibility	1 = very relevant, 2, 3, 4, 5 = not relevant at all
G02Q04_SQ09	Selection criteria: compensation	1 = very relevant, 2, 3, 4, 5 = not relevant at all
G02Q04_SQ10	Selection criteria: non-monetary compensation	1 = very relevant, 2, 3, 4, 5 = not relevant at all
G02Q04_SQ11	Selection criteria: dogs allowed at workplace	1 = very relevant, 2, 3, 4, 5 = not relevant at all
G02Q04_SQ12	Selection criteria: in-house training	1 = very relevant, 2, 3, 4, 5 = not relevant at all
G02Q04_SQ13	Selection criteria: access to literature	1 = very relevant, 2, 3, 4, 5 = not relevant at all
G02Q04_SQ14	Selection criteria: feedback meetings	1 = very relevant, 2, 3, 4, 5 = not relevant at all
G02Q04_SQ15	Selection criteria: authorization for continuing education	1 = very relevant, 2, 3, 4, 5 = not relevant at all
G02Q04_SQ16	Selection criteria: Clinical focus	1 = very relevant, 2, 3, 4, 5 = not relevant at all
G02Q04_SQ17	Selection criteria: compliance with EAEVE regulations	1 = very relevant, 2, 3, 4, 5 = not relevant at all
Freitext_Sympathie	Selection criteria free text: likeability and team atmosphere	1 = yes
Freitext_Vergütung	Selection criteria free text: Compensation more important, if more placements offered it	1 = yes
Freitext_praktischeeAusbildung	Selection criteria free text: good practical training with opportunity for hands-on experience	1 = yes
G02Q05_SQ01	Criteria being met: Logbook	1 = all ECR placements, 2, 3, 4, 5 = no ECR placement
G02Q05_SQ02	Criteria being met: ECR agreement	1 = all ECR placements, 2, 3, 4, 5 = no ECR placement
G02Q05_SQ03	Criteria being met: direct supervisor	1 = all ECR placements, 2, 3, 4, 5 = no ECR placement
G02Q05_SQ04	Criteria being met: free accommodation	1 = all ECR placements, 2, 3, 4, 5 = no ECR placement
G02Q05_SQ05	Criteria being met: compensation	1 = all ECR placements, 2, 3, 4, 5 = no ECR placement
G02Q05_SQ06	Criteria being met: non-monetary compensation	1 = all ECR placements, 2, 3, 4, 5 = no ECR placement
G02Q05_SQ07	Criteria being met: dogs allowed at workplace	1 = all ECR placements, 2, 3, 4, 5 = no ECR placement
G02Q05_SQ08	Criteria being met: in-house training	1 = all ECR placements, 2, 3, 4, 5 = no ECR placement
G02Q05_SQ09	Criteria being met: access to literature	1 = all ECR placements, 2, 3, 4, 5 = no ECR placement
G02Q05_SQ10	Criteria being met: feedback meetings	1 = all ECR placements, 2, 3, 4, 5 = no ECR placement
G02Q05_SQ11	Criteria being met: authorization for continuing education	1 = all ECR placements, 2, 3, 4, 5 = no ECR placement
G02Q05_SQ12	Criteria being met: compliance with EAEVE regulations	1 = all ECR placements, 2, 3, 4, 5 = no ECR placement
G02Q06_SQ01	Methods of finding ECR placements: social media	0 = no, 1 = yes
G02Q06_SQ02	Methods of finding ECR placements: websites of practices and clinics	0 = no, 1 = yes
G02Q06_SQ03	Methods of finding ECR placements: job.vet	0 = no, 1 = yes
G02Q06_SQ04	[Andere Jobwebseiten (z.B. Vetstage)] Bezogen auf all deine Praktika im Praktischen Jahr: Wie hast du nach deinen kurativen Praktikumsplätzen gesucht bzw. wie bist du auf die Arbeitsstätten als mögliche Praktikumsgeber aufmerksam geworden?	0 = no, 1 = yes
jobwebseite_gesamt	Methods of finding ECR placements: online job portals	0 = no, 1 = yes
G02Q06_SQ05	Methods of finding ECR placements: universities	0 = no, 1 = yes
G02Q06_SQ06	Methods of finding ECR placements: recommendations from other students	0 = no, 1 = yes
G02Q06_SQ07	Methods of finding ECR placements: recommendations from bvvd e.V.	0 = no, 1 = yes
G02Q06_SQ08	Methods of finding ECR placements: listed as bpt-accredited training practice	0 = no, 1 = yes
G02Q06_SQ09	Methods of finding ECR placements: VMFT-Service-Center	0 = no, 1 = yes
Freitext_privater_Kontakt	Methods of finding ECR placements free text: prior familiarity with the practice	1 = yes
Freitext_Internet_google	Methods of finding ECR placements free text: web search engines	1 = yes
G02Q07_SQ01	Location bound when looking for ECR placements	1 = applies fully, 2, 3, 4, 5 = does not apply at all
G02Q07_SQ02	Dependent on compensation when looking for ECR placements	1 = applies fully, 2, 3, 4, 5 = does not apply at all
G02Q07_SQ03	Potential future employer	1 = applies fully, 2, 3, 4, 5 = does not apply at all
G02Q07_SQ04	PY as period to reflect on future career plans	1 = applies fully, 2, 3, 4, 5 = does not apply at all
G02Q07_SQ05	Increased interest in curative work after PY	1 = applies fully, 2, 3, 4, 5 = does not apply at all
G03Q08	Complete ECR placements at preferred practice during preferred time period	1 = completely, 2 = partially, 3 = not at all
G03Q09	Financial burden of PY	1 = no burden, 2, 3, 4, 5 = substancial burden
G03Q10_SQ01	Preparedness theoretic knowledge: propaedeutics	1 = very well prepared, 2, 3, 4, 5 = not at all prepared
G03Q10_SQ02	Preparedness theoretic knowledge: common diseases	1 = very well prepared, 2, 3, 4, 5 = not at all prepared
G03Q10_SQ03	Preparedness theoretic knowledge: therapy and pharmacology	1 = very well prepared, 2, 3, 4, 5 = not at all prepared
G03Q10_SQ04	Preparedness theoretic knowledge: surgery and anaesthesia	1 = very well prepared, 2, 3, 4, 5 = not at all prepared
G03Q11_SQ01	Provision of theoretic knowledge: propaedeutics	1 = very well, 2, 3, 4, 5 = not at all
G03Q11_SQ02	Provision of theoretic knowledge: common diseases	1 = very well, 2, 3, 4, 5 = not at all
G03Q11_SQ03	Provision of theoretic knowledge: therapy and pharmacology	1 = very well, 2, 3, 4, 5 = not at all
G03Q11_SQ04	Provision of theoretic knowledge: surgery and anaesthesia	1 = very well, 2, 3, 4, 5 = not at all
G03Q12_SQ01	Preparedness practical skills: general examination	1 = very well prepared, 2, 3, 4, 5 = not at all prepared
G03Q12_SQ02	Preparedness practical skills: specific examination	1 = very well prepared, 2, 3, 4, 5 = not at all prepared
G03Q12_SQ03	Preparedness practical skills: blood taking	1 = very well prepared, 2, 3, 4, 5 = not at all prepared
G03Q12_SQ04	Preparedness practical skills: application of drugs	1 = very well prepared, 2, 3, 4, 5 = not at all prepared
G03Q12_SQ05	Preparedness practical skills: diagnostic imaging	1 = very well prepared, 2, 3, 4, 5 = not at all prepared
G03Q12_SQ06	Preparedness practical skills: surgical assistence	1 = very well prepared, 2, 3, 4, 5 = not at all prepared
G03Q12_SQ07	Preparedness practical skills: surgery	1 = very well prepared, 2, 3, 4, 5 = not at all prepared
G03Q12_SQ08	Preparedness practical skills: handling and communication	1 = very well prepared, 2, 3, 4, 5 = not at all prepared
G03Q13_SQ01	Practical skills training: general examination	1 = very well, 2, 3, 4, 5 = not at all
G03Q13_SQ02	Practical skills training: specific examination	1 = very well, 2, 3, 4, 5 = not at all
G03Q13_SQ03	Practical skills training: blood taking	1 = very well, 2, 3, 4, 5 = not at all
G03Q13_SQ04	Practical skills training: application of drugs	1 = very well, 2, 3, 4, 5 = not at all
G03Q13_SQ05	Practical skills training: diagnostic imaging	1 = very well, 2, 3, 4, 5 = not at all
G03Q13_SQ06	Practical skills training: surgical assistence	1 = very well, 2, 3, 4, 5 = not at all
G03Q13_SQ07	Practical skills training: surgery	1 = very well, 2, 3, 4, 5 = not at all
G03Q13_SQ08	Practical skills training: handling and communication	1 = very well, 2, 3, 4, 5 = not at all
G03Q14_SQ01	Satisfaction with team atmosphere	1 = very satisfied, 2, 3, 4, 5 = not satisfied at all
G03Q14_SQ02	Satisfaction with quality of teaching during ECR	1 = very satisfied, 2, 3, 4, 5 = not satisfied at all
G03Q14_SQ03	Satisfaction with opportunity to work independently	1 = very satisfied, 2, 3, 4, 5 = not satisfied at all
G03Q14_SQ04	Satisfaction with supervision during ECR	1 = very satisfied, 2, 3, 4, 5 = not satisfied at all
